# Supplementary material for: Quantitative expression of MMPs 2, 9, 14, and collagen IV in LCIS and paired normal breast tissue
Source: Sci Rep. 2019 Sep 17;9:13432. doi: 10.1038/s41598-019-48602-6 (PMC6748975; doi:10.1038/s41598-019-48602-6)
Supplement: Supplementary file 2 — Supplementary Data [file 41598_2019_48602_MOESM2_ESM.xlsx]

## Sheet: Coverpage
Supplementary Data
Title: Quantitative expression of MMPs 2, 9, 14, and collagen IV in LCIS and paired normal breast tissue
Authors: Sarah J. Nyante, Tengteng Wang, Xianming Tan, Emily F. Ozdowski, Thomas J. Lawton
Corresponding Author: Sarah J. Nyante, Department of Radiology, University of North Carolina at Chapel Hill, Chapel Hill, NC. Email: sarah_nyante@med.unc.edu

## Sheet: Variable definitions
Variable	Description
Age	Age in years at the time of LCIS diagnosis
LCIStype_prim	Primary LCIS histologic subtype present in sample
Hscore_mmp2	H score expression of MMP2 in LCIS
Hscore_mmp9	H score expression of MMP9 in LCIS
Hscore_mmp14	H score expression of MMP14 in LCIS
AvgCollIV_ECM	Collagen IV expression intensity in region surrounding LCIS
Hscore_mmp2_norm	H score expression of MMP2 in normal breast epithelium
Hscore_mmp9_norm	H score expression of MMP9 in normal breast epithelium
Hscore_mmp14_norm	H score expression of MMP14 in normal breast epithelium
AvgCollIV_ECM_norm	Collagen IV expression intensity in region surrounding normal breast epithelium

## Sheet: Data
Obs	age	LCIStype_prim	Hscore_mmp2	Hscore_mmp9	Hscore_mmp14	AvgCollIV_ECM	Hscore_mmp2_norm	Hscore_mmp9_norm	Hscore_mmp14_norm	AvgCollIV_ECM_norm
1	64	Classic	194	18	99	21746.6	286	233	248	25074.3
2	58	Classic	251	181	185	28853	.	.	.	.
3	50	Classic	233	85	144	28280.1	251	170	244	22751.9
4	57	Classic	253	214	239	29378.3	.	.	.	.
5	47	Classic	272	12	131	21455.7	244	63	240	23466.5
6	66	Classic	190	37	140	21459.5	252	53	194	19631.3
7	58	Classic	107	157	88	29048.6	.	.	.	.
8	43	Classic	44	166	46	26854	66	183	101	29257.1
9	49	Classic	230	85	162	27153.7	213	86	178	25467.2
10	69	Classic	199	121	140	29686.8	284	162	221	19877.8
11	67	Florid	172	25	175	23497.8	.	.	.	.
12	64	Classic	251	39	154	25900.2	286	129	205	35513.5
13	52	Classic	37	74	50	24221.2	89	156	95	22835.7
14	57	Classic	231	135	127	22111.9	254	133	163	23158.6
15	73	Classic	136	74	111	23819.7	.	.	.	.
16	73	Florid	296	91	282	22835.7	.	.	.	.
17	69	Classic	294	136	276	29303.2	.	.	.	.
18	45	Classic	203	27	119	23743.7	136	24	189	26893.4
19	58	Florid	140	119	100	24645.7	250	120	196	31980.3
20	76	Classic	291	179	276	21660.4	244	101	216	21763
21	48	Classic	122	53	150	23865.9	.	.	.	.
22	51	Classic	173	10	166	21710.7	202	28	106	21834.2
23	65	Classic	174	58	159	24643.3	281	155	232	26486.4
24	45	Classic	172	85	114	21915.8	145	45	106	22457.9
25	46	Florid	152	118	182	21841.3	286	140	260	20616.2
26	60	Florid	222	52	117	20966	.	.	.	.
27	44	Classic	156	31	229	27520	.	.	.	.
28	53	Classic	199	.	242	.	244	205	182	22340
29	50	Classic	114	41	63	20464.5	137	36	127	22154.1
30	53	Classic	295	165	224	28576.2	217	25	118	25522.7
31	48	Classic	60	56	149	22211.1	202	83	207	24469.9
32	49	Classic	114	14	73	20154.2	.	.	.	.
33	61	Classic	299	158	236	25097.2	270	190	288	38329.1
34	32	Florid	174	85	155	20357.4	134	81	144	16597.9
35	44	Classic	74	18	85	17774.1	.	.	.	.
36	43	Classic	86	65	98	17165.7	120	158	78	20278.2
37	43	Classic	287	76	259	24051.1	98	102	109	23931
38	64	Classic	186	117	215	17610.9	224	130	178	29619.9
39	42	Classic	82	157	92	25190.1	270	90	229	22002.6
40	53	Classic	221	129	243	21519.4	116	84	129	24514.3
41	57	Pleomorphic	163	75	93	20485.5	225	115	137	27547.4
42	67	Classic	158	32	121	21779.5	183	44	118	24400
43	40	Classic	71	80	74	21522.2	127	226	86	24278.8
44	43	Classic	158	36	122	22167.9	117	1	94	21277.7
45	50	Classic	52	13	49	20055.4	186	61	84	22336
46	52	Classic	225	122	139	25599.3	155	170	154	22799.7
47	55	Classic	103	84	148	19987.6	212	70	157	19614.2
48	65	Classic	205	31	90	20266.8	.	.	.	.
49	59	Classic	227	23	153	23892.8	228	87	180	26031.5
50	43	Classic	254	129	264	22615.2	284	82	287	25475.8
51	45	Classic	45	13	111	18247.4	102	39	117	20269.1
52	51	Classic	292	110	257	25600.8	.	.	.	.
53	42	Classic	199	79	128	21868.7	266	78	142	21111.7
54	60	Florid	7	47	36	23328.2	.	.	.	.
55	47	Classic	184	77	225	23089	260	187	235	26434.7
56	54	Classic	181	42	108	23168.6	219	98	145	24554.2
57	41	Classic	79	12	127	16592.4	197	131	229	24991.8
58	54	Pleomorphic	26	90	134	18735.5	.	.	.	.
59	43	Classic	118	236	101	26918.8	55	108	108	17975.5
60	52	Classic	157	5	201	23468.2	260	152	224	21897.6
61	51	Classic	95	7	84	21361.7	.	.	.	.
62	59	Classic	102	7	96	21717.3	.	.	.	.
63	59	Classic	255	64	119	15033.5	.	.	.	.
64	41	Classic	37	77	99	20085.4	.	.	.	.
